# Supplementary material for: Oncolytic H-1 parvovirus binds to sialic acid on laminins for cell attachment and entry
Source: Nat Commun. 2021 Jun 22;12:3834. doi: 10.1038/s41467-021-24034-7 (PMC8219832; doi:10.1038/s41467-021-24034-7)
Supplement: Supplementary file 4 — Source Data [file 41467_2021_24034_MOESM4_ESM.xlsx]

## Sheet: Fig2a
	Independent experiment 1 (Graph shown in the figure)							Graphpad prism 8 statistical analysis
						Average		Table Analyzed	Fig 2a-expt 1
	AllStars Negative control siRNA	Control siRNA	262000	279000	256000	265667
	LAMC1_5 siRNA	LAMC1 siRNA 1	162000	215000	161000	179333		Column B	LAMC1 siRNA 1
	LAMC1_1 siRNA	LAMC1 siRNA 2	167000	160000	171000	166000		vs.	vs,
								Column A	Control siRNA
	Data points normalized to Control siRNA average (%)
	Control siRNA	98.6198	105.019	96.3614				Paired t test
	LAMC1 siRNA 1	60.9787	80.9285	60.6023				P value	0.0165
	LAMC1 siRNA 2	62.8607	60.2258	64.3664				P value summary	*
								Significantly different (P < 0.05)?	Yes
								One- or two-tailed P value?	Two-tailed
								t, df	t=7,680, df=2
								Number of pairs	3
								Column C	LAMC1 siRNA 2
								vs.	vs,
								Column A	Control siRNA
								Paired t test
								P value	0.0101
								P value summary	*
								Significantly different (P < 0.05)?	Yes
								One- or two-tailed P value?	Two-tailed
								t, df	t=9,860, df=2
								Number of pairs	3
	Independent experiment 2							Graphpad prism 8 statistical analysis
						Average
	AllStars Negative control siRNA	Control siRNA	221000	137000	197000	185000		Table Analyzed	Fig2a-expt2
	LAMC1_5 siRNA	LAMC1 siRNA 1	107000	116000	119000	114000
	LAMC1_1 siRNA	LAMC1 siRNA 2	104000	112000	125000	113667		Column B	LAMC1 siRNA 1
								vs.	vs,
		Data points normalized to Control siRNA average (%)						Column A	Control siRNA
		Control siRNA	119.459	74.0541	106.486
		LAMC1 siRNA 1	57.8378	62.7027	64.3243			Paired t test
		LAMC1 siRNA 2	56.2162	60.5405	67.5676			P value	0.1193
								P value summary	ns
								Significantly different (P < 0.05)?	No
								One- or two-tailed P value?	Two-tailed
								t, df	t=2,630, df=2
								Number of pairs	3
								Column C	LAMC1 siRNA 2
								vs.	vs,
								Column A	Control siRNA
								Paired t test
								P value	0.1146
								P value summary	ns
								Significantly different (P < 0.05)?	No
								One- or two-tailed P value?	Two-tailed
								t, df	t=2,694, df=2
								Number of pairs	3

## Sheet: Fig2b
								Graphpad prism 8 statistical analysis
	Independent experiment 1(Graph shown in the figure)
						Average		Table Analyzed	Fig2b-expt1
	Allstars Negative siRNA	Control siRNA	430000	510000	364000	434667
	LAMC1-5 siRNA	LAMC1 siRNA1	158500	156000	159000	157833		Column B	LAMC1 siRNA 1
	LAMC1-1 siRNA	LAMC1 siRNA2	66000	52000	174000	97333.3		vs.	vs,
								Column A	Control siRNA
	Data points normalized to Control siRNA average (%)
	Control siRNA	98.9264	117.331	83.7423				Paired t test
	LAMC1 siRNA1	36.4647	35.8896	36.5798				P value	0.0231
	LAMC1 siRNA2	15.184	11.9632	40.0307				P value summary	*
								Significantly different (P < 0.05)?	Yes
								One- or two-tailed P value?	Two-tailed
								t, df	t=6,462, df=2
								Number of pairs	3
								Column C	LAMC1 siRNA 2
								vs.	vs,
								Column A	Control siRNA
								Paired t test
								P value	0.0498
								P value summary	*
								Significantly different (P < 0.05)?	Yes
								One- or two-tailed P value?	Two-tailed
								t, df	t=4,311, df=2
								Number of pairs	3
	Independent experiment 2
						Average		Graphpad prism 8 statistical analysis
	Allstars Negative siRNA	Control siRNA	1290000	1600000	1160000	1350000
	LAMC1-5 siRNA	LAMC1 siRNA1	530000	623000	474000	542333		Table Analyzed	Fig2b- expt2
	LAMC1-1 siRNA	LAMC1 siRNA2	209000	297000	281000	262333
								Column B	LAMC1 siRNA 1
	Data points normalized to Control siRNA average (%)							vs.	vs,
	Control siRNA	95.5556	118.519	85.9259				Column A	Control siRNA
	LAMC1 siRNA1	39.2593	46.1481	35.1111
	LAMC1 siRNA2	15.4815	22	20.8148				Paired t test
								P value	0.012
								P value summary	*
								Significantly different (P < 0.05)?	Yes
								One- or two-tailed P value?	Two-tailed
								t, df	t=9,033, df=2
								Number of pairs	3
								Column C	LAMC1 siRNA 2
								vs.	vs,
								Column A	Control siRNA
								Paired t test
								P value	0.0128
								P value summary	*
								Significantly different (P < 0.05)?	Yes
								One- or two-tailed P value?	Two-tailed
								t, df	t=8,762, df=2
								Number of pairs	3

## Sheet: Fig2d
				Uninfected			H-1PV infected				Uninfected		H-1PV infected
			Mock	Control siRNA	LAMC1 siRNA	Virus alone	Control siRNA	LAMC1 siRNA			Mock	Virus alone	Control siRNA	LAMC1 siRNA
			1100000	756890	589757	257568	220110	420539			99.3976	23.2742	29.7119	76.2269
			1040000	630543	526788	255969	213367	425813			93.9759	23.1297	28.8016	77.1829
			1180000	835013	538536	243978	195772	447258			106.627	22.0462	26.4266	81.07
		Average	1.10667e+06	740815	551694	252505	209750	431203
				Graphpad prism 8 statistical analysis
				Table Analyzed	Fig2d
				Column B	Virus alone
				vs.	vs,
				Column A	Uninfected
				Paired t test
				P value	0.0027
				P value summary	**
				Significantly different (P < 0.05)?	Yes
				One- or two-tailed P value?	Two-tailed
				t, df	t=19,33, df=2
				Number of pairs	3
				Column D	LAMC1 siRNA
				vs.	vs,
				Column C	Control siRNA
				Paired t test
				P value	0.0024
				P value summary	**
				Significantly different (P < 0.05)?	Yes
				One- or two-tailed P value?	Two-tailed
				t, df	t=20,24, df=2
				Number of pairs	3

## Sheet: Fig2e
					Average					Data points normalized to control IgG (%)
	Control IgG	22200000	15500000	11800000	16500000					134.545	93.9394	71.5152
	Laminin Ab	10000000	6930000	5140000	7.35667e+06					60.6061	42	31.1515
		Graphpad prism 8 statistical analysis
		Table Analyzed	Fig2e
		Column B	LAMC1 Ab
		vs.	vs,
		Column A	Control IgG
		Paired t test
		P value	0.031
		P value summary	*
		Significantly different (P < 0.05)?	Yes
		One- or two-tailed P value?	Two-tailed
		t, df	t=5,548, df=2
		Number of pairs	3

## Sheet: Fig2f
				Average								Data points normalized to control (%)
	HeLa parental	64500000	53500000	59000000								109.322	90.678
	HeLa (LamC1 KD)	30400000	43100000	36750000								51.5254	73.0508
	HeLa (LamC1 KD) + vector alone	33300000	39200000	36250000								56.4407	66.4407
	HeLa (LamC1 KD) + LAMC1	66200000	75100000	70650000								112.203	127.288

## Sheet: Fig2g
	Experiment 1 (Graph shown in the figure)
						Average						Data points normalized to Untreated (%)
		Untreated	28300000	24000000	25150000	2.58167e+07						109.619	92.9632	97.4177
		Vector alone	23700000	30700000	26200000	2.68667e+07						91.8012	118.915	101.485
		LAMC1	45000000	41600000	42300000	4.29667e+07						174.306	161.136	163.848
			Graphpad prism 8 statistical analysis
			Table Analyzed	Fig2g-expt1
			Column C	+ LAMC1
			vs.	vs,
			Column B	+ Vector alone
			Paired t test
			P value	0.0329
			P value summary	*
			Significantly different (P < 0.05)?	Yes
			One- or two-tailed P value?	Two-tailed
			t, df	t=5,375, df=2
			Number of pairs	3
	Independent experiment 2
						Average
		Untreated	917000	1110000	1000000	1009000						Data points normalized to Untreated (%)
		Vector alone	866000	800000	849000	838333						90.8821	110.01	99.108
		LAMC1	2410000	1510000	1690000	1870000						85.8276	79.2864	84.1427
												238.85	149.653	167.493
			Graphpad prism 8 statistical analysis
			Table Analyzed	Fig2g-expt2
			Column C	+ LAMC1
			vs.	vs,
			Column B	+ Vector alone
			Paired t test
			P value	0.0578
			P value summary	ns
			Significantly different (P < 0.05)?	No
			One- or two-tailed P value?	Two-tailed
			t, df	t=3,978, df=2
			Number of pairs	3

## Sheet: Fig4a
	Three independent experiments												Graphpad prism 8 statistical analysis
													Table Analyzed	Fig4a
		Expt 1	Expt 2	Expt 3	Average
	Untreated	100	100	100	100								Column B	Heparin
	Heparin	19	29.3	25.4	24.5667								vs.	vs,
	Heparinase III	96.3	85.2	101.8	94.4333								Column A	Untreated
	Neuraminidase (NA)	2.8	2.5	2	2.43333
													Paired t test
													P value	0.0016
													P value summary	**
													Significantly different (P < 0.05)?	Yes
													One- or two-tailed P value?	Two-tailed
													t, df	t=25,12, df=2
													Number of pairs	3
													Column C	Heparinase III
													vs.	vs,
													Column A	Untreated
													Paired t test
													P value	0.3723
													P value summary	ns
													Significantly different (P < 0.05)?	No
													One- or two-tailed P value?	Two-tailed
													t, df	t=1,140, df=2
													Number of pairs	3
													Column D	NA
													vs.	vs,
													Column A	Untreated
													Paired t test
													P value	<0,0001
													P value summary	****
													Significantly different (P < 0.05)?	Yes
													One- or two-tailed P value?	Two-tailed
													t, df	t=418,1, df=2
													Number of pairs	3

## Sheet: Fig4b
			HeLa				Average
														Data normalized to Untreated average (%)
			untreated	240000	207000	185000	210667							113.924	98.2595	87.8165
			10 µg/mL	43162	82926	106000	77362.7							20.4883	39.3636	50.3165
		Heparin	25 µg/mL	47766	68261	65779	60602							22.6737	32.4024	31.2242
			50 µg/mL	19546	32919	42431	31632							9.27816	15.6261	20.1413
			100 µg/mL	33025	31270	17436	27243.7							15.6764	14.8434	8.27658
		Neuraminidase	NA	10955	15255	24553	16921							5.20016	7.2413	11.6549
		Graphpad prism 8 statistical analysis
		Table Analyzed	Fig4b
		Column B	10
		vs.	vs,
		Column A	Untreated
		Paired t test
		P value	0.0605
		P value summary	ns
		Significantly different (P < 0.05)?	No
		One- or two-tailed P value?	Two-tailed
		t, df	t=3,880, df=2
		Number of pairs	3
		Column C	25
		vs.	vs,
		Column A	Untreated
		Paired t test
		P value	0.0205
		P value summary	*
		Significantly different (P < 0.05)?	Yes
		One- or two-tailed P value?	Two-tailed
		t, df	t=6,872, df=2
		Number of pairs	3
		Column D	50
		vs.	vs,
		Column A	Untreated
		Paired t test
		P value	0.0156
		P value summary	*
		Significantly different (P < 0.05)?	Yes
		One- or two-tailed P value?	Two-tailed
		t, df	t=7,910, df=2
		Number of pairs	3
		Column E	100
		vs.	vs,
		Column A	Untreated
		Paired t test
		P value	0.0043
		P value summary	**
		Significantly different (P < 0.05)?	Yes
		One- or two-tailed P value?	Two-tailed
		t, df	t=15,25, df=2
		Number of pairs	3
		Column F	NA
		vs.	vs,
		Column A	Untreated
		Paired t test
		P value	0.0104
		P value summary	*
		Significantly different (P < 0.05)?	Yes
		One- or two-tailed P value?	Two-tailed
		t, df	t=9,733, df=2
		Number of pairs	3

## Sheet: Fig4e
Cell titre Glo 2		HeLa
								Average
			Untreated	146210	141587	135835	133732	139341
			Virus alone	47129	49136	49701	45695	47915.2
			Heparin	109586	76507	85378	84370	88960.2
			NA	140275	118005	143508	116198	129496
				Data point normalized to untreated (%)
			Untreated	104.93	101.612	97.4839	95.9746
			Virus alone	33.8228	35.2631	35.6686	32.7937
			Heparin	78.6459	54.9063	61.2727	60.5493
			NA	100.67	84.6879	102.991	83.3911
			Graphpad prism 8 statistical analysis
			Table Analyzed	Fig4e
			Column B	Virus alone
			vs.	vs,
			Column A	Untreated
			Paired t test
			P value	<0,0001
			P value summary	****
			Significantly different (P < 0.05)?	Yes
			One- or two-tailed P value?	Two-tailed
			t, df	t=31,84, df=3
			Number of pairs	4
			Column C	Heparin
			vs.	vs,
			Column B	Virus alone
			Paired t test
			P value	0.0122
			P value summary	*
			Significantly different (P < 0.05)?	Yes
			One- or two-tailed P value?	Two-tailed
			t, df	t=5,444, df=3
			Number of pairs	4
			Column D	NA
			vs.	vs,
			Column B	Virus alone
			Paired t test
			P value	0.0013
			P value summary	**
			Significantly different (P < 0.05)?	Yes
			One- or two-tailed P value?	Two-tailed
			t, df	t=11,84, df=3
			Number of pairs	4

## Sheet: Fig5a
		LN211		LN221		LN411		LN421		LN332		Collagen type IV		Fibronectin		BSA
	H-1PV	2.626	2.36	2.16	2.431	2.683	2.758	2.299	2.332	0.83	0.718	0.656	0.735	1.018	1.27	0.069	0.067
	No H-1PV	0.5	0.321	0.253	0.218	0.214	0.207	0.221	0.197	0.179	0.175	0.111	0.108	0.244	0.498	0.064	0.065
	Absorbance		LN211	LN221	LN411	LN421	LN332	Collagen IV	Fibronectin	BSA
		H-1PV	2.493	2.2955	2.7205	2.3155	0.774	0.6955	1.144	0.068
		Untreated	0.4105	0.2355	0.2105	0.209	0.177	0.1095	0.371	0.0645
	STDEV		LN211	LN221	LN411	LN421	LN332	Collagen IV	Fibronectin	BSA
		H-1PV	0.133	0.1355	0.0375	0.0165	0.056	0.0395	0.126	0.001
		No H-1PV	0.0895	0.0175	0.0035	0.012	0.002	0.0015	0.127	0.0005

[truncated: 22 more sheets: Fig5b, Fig5c, Fig6c, Fig6e, Fig6f, FigS1a, FigS1b, FigS1c, FigS3a, FigS3b, FigS4a, FigS4b, FigS4d, FigS5a, FigS5b, FigS6a, FigS8, FigS11c, FigS11d, FigS11e …]
